# Supplementary material for: Insulin-Degrading Enzyme Interacts with Mitochondrial Ribosomes and Respiratory Chain Proteins
Source: Biomolecules. 2023 May 26;13(6):890. doi: 10.3390/biom13060890 (PMC10296325; doi:10.3390/biom13060890)
Supplement: Supplementary file 1 [file biomolecules-13-00890-s001.zip]

Archive with 1 entries (1 files):
- biomolecules-2390776-supplementary.pdf
